# Supplementary material for: The Allelopathic Activity of Extracts and Isolated from Spirulina platensis
Source: Molecules. 2022 Jun 15;27(12):3852. doi: 10.3390/molecules27123852 (PMC9227131; doi:10.3390/molecules27123852)
Supplement: Supplementary file 1 [file molecules-27-03852-s001.zip]

Archive with 1 entries (1 files):
- molecules-1756430-supplementary.pdf
